# Supplementary material for: Seasonal dynamics and factors shaping microbiomes in freshwater finfish earthen aquaculture ponds in Bangladesh
Source: Environ Microbiome. 2025 Mar 31;20:38. doi: 10.1186/s40793-025-00687-5 (PMC11960027; doi:10.1186/s40793-025-00687-5)
Supplement: Supplementary file 1 — Supplementary Material 1: Additional file 1, Table S1. Details on water samples collected from Pangasius and Tilapia aquaculture ponds in Mymensingh, Bangladesh. Light green and teal colours denote ponds with only pangasius and tilapia, respectively. Light blue colour indicates mixed culture and orange colour shows where the main crop switched to other fish species. Numbers in parentheses denote samples for 18 S analysis. [file 40793_2025_687_MOESM1_ESM.xlsx]

## Sheet: Table S1
Pond locations		Pond Name	Distance from PA (km)	Area (m2)	No. water sample	Sampling timepoints and months
Upazila	Village					2016-06-01	2016-10-01	2016-11-01	2016-12-01	2017-01-01	2017-02-01	2017-03-01	2017-04-01	2017-05-01	2017-06-01	2017-07-01	2017-08-01	2017-09-01	2017-10-01	2017-11-01	2017-12-01	2018-01-01	2018-02-01	2018-03-01	2018-04-01	2018-05-01
Muktagacha	Kandulia	PA	0	2184.84	61 (61)	Reported Disease						Algal bloom					No fish	Dried					Reported Disease				Pangasius ponds
Muktagacha	Kandulia	PB	0.113949	2427.6	58 (58)	Reported Disease						Algal bloom	No fish	Dried												Dried
Muktagacha	Kandulia	PC	0.158364	2629.9	63 (63)	Reported Disease						Algal bloom							No fish
Muktagacha	Kandulia	PD	0.175541	1577.94	58 (58)	Reported Disease			No fish			Algal bloom		Dried	Shing		No fish	Dried	Shing
Muktagacha	Malotipur	PE	2.65313	2103.92	60 (60)				No fish			Reported Disease	Reported Disease			Reported Disease
Muktagacha	Malotipur	PF	2.65139	2427.6	60 (60)		No fish		No fish			Reported Disease	Reported Disease			Reported Disease
Muktagacha	Malotipur	PG	2.62965	3236.8	57 (57)
Jamalpur Sadar	Bamunpara	PH	38.2606	3236.8	57 (57)					No fish				Pangasius + Tilapia				Pangasius + Carp		Pangasius + Tilapia		No fish	Dried	Pangasius + Tilapia
Tarakanda	Gohakandi	TA	13.9064	8092	57 (57)	Reported Disease	No fish																Dried				Tilapia ponds
Tarakanda	Gopalpur	TB	15.7141	2023	54 (54)										Dried			Tilapia + Shing + Carp		Dried	Tilapia + Shing + Carp
Tarakanda	Gopalpur	TC	15.6615	2427.6	50 (51)									Dried		Gulsha + Pabda		Tilapia + Shing + Gulsha + Pabda + Carp		Gulsha + Pabda	Dried	Gulsha + Pabda
Tarakanda	Gopalpur	TD	16.3013	2832.2	60 (60)	Reported Disease										Dried		Gulsha + Carp
Jamalpur Sadar	Bamunpara	TE	38.2539	6878.2	59 (59)									Tilapia + Pangasius		Gulsha + Pabda + Magur + Carp		Tilapia + Shing + Carp		Tilapia + Pangasius + Gulsha + Pabda + Magur + Carp
Jamalpur Sadar	Bamunpara	TF	38.4281	16184	45 (45)		No fish			No fish	Dried			Tilapia + Pangasius		Tilapia + Pangasius + Gulsha + Pabda + Magur + Carp						Tilapia + Pangasius + Carp			Dried
Jamalpur Sadar	Fulbaria	TG	37.5588	1213.8	60 (60)		No fish			No fish
Jamalpur Sadar	Fulbaria	TH	37.5919	3236.8	60 (60)										Tilapia + Pangasius
				Total	919 (920)	Monsoon (1)		Winter (1)				Pre-monsoon (1)			Monsoon (2)					Winter (2)				Pre-monsoon (2)
