# Supplementary material for: Seasonal dynamics and factors shaping microbiomes in freshwater finfish earthen aquaculture ponds in Bangladesh
Source: Environ Microbiome. 2025 Mar 31;20:38. doi: 10.1186/s40793-025-00687-5 (PMC11960027; doi:10.1186/s40793-025-00687-5)
Supplement: Supplementary file 2 — Supplementary Material 2: Additional file 2, Table S2. Seasonal variations in water physicochemical features in the aquaculture ponds. Values are presented as the mean (± SD) of monthly samples across all ponds. Water physicochemical parameters data were not collected before March 2017. [file 40793_2025_687_MOESM2_ESM.xlsx]

## Sheet: Table S2
Crop	Sampling months	Season	Salinity (ppt)	Temperature (°C)	pH	DO (mg/L)
Pangasius	Mar-17	Pre-monsoon	0.523 ± 0.159	24.89 ± 1.32	7.82 ± 0.44	9.57 ± 3.24
	Apr-17	Pre-monsoon	0.223 ± 0.058	27.77 ± 1.50	7.37 ± 0.28	6.22 ± 2.40
	May-17	Pre-monsoon	0.178 ± 0.040	33.29 ± 0.70	7.50 ± 0.18	7.09 ± 3.49
	Jun-17	Monsoon	0.164 ± 0.035	31.49 ± 2.40	7.56 ± 0.61	8.07 ± 5.05
	Jul-17	Monsoon	0.174 ± 0.033	31.24 ± 1.65	7.47 ± 0.49	6.08 ± 2.91
	Aug-17	Monsoon	0.137 ± 0.042	32.79 ± 1.27	7.50 ± 0.58	7.04 ± 3.85
	Sep-17	Monsoon	0.173 ± 0.056	33.00 ± 1.07	7.26 ± 0.33	5.40 ± 2.64
	Oct-17	Monsoon	0.157 ± 0.053	28.61 ± 1.76	7.89 ± 0.85	8.88 ± 3.74
	Nov-17	Winter	0.186 ± 0.052	28.26 ± 0.52	7.83 ± 0.60	9.48 ± 3.90
	Dec-17	Winter	0.216 ± 0.043	23.80 ± 0.50	7.96 ± 0.28	7.74 ± 2.27
	Jan-18	Winter	0.215 ± 0.055	20.19 ± 0.53	8.42 ± 0.22	8.35 ± 1.80
	Feb-18	Winter	0.240 ± 0.040	27.30 ± 0.38	8.51 ± 0.31	7.88 ± 2.15
	Mar-18	Pre-monsoon	0.264 ± 0.047	28.30 ± 1.29	7.79 ± 0.24	7.92 ± 0.23
	Apr-18	Pre-monsoon	0.233 ± 0.042	27.94 ± 3.16	7.88 ± 0.23	6.06 ± 2.06
	May-18	Pre-monsoon	0.212 ± 0.031,	31.72 ± 2.56	7.98 ± 0.20	6.19 ± 1.37
Tilapia	Mar-17	Pre-monsoon	0.176 ± 0.020	24.64 ± 1.72	8.10 ± 0.73	10.10 ± 6.35
	Apr-17	Pre-monsoon	0.146 ± 0.035	30.72 ± 0.60	8.31 ± 0.52	12.68 ± 2.65
	May-17	Pre-monsoon	0.120 ± 0.039	33.52 ± 1.21	7.96 ± 0.71	9.05 ± 3.68
	Jun-17	Monsoon	0.127 ± 0.044	33.51 ± 1.43	7.50 ± 0.58	7.73 ± 2.99
	Jul-17	Monsoon	0.129 ± 0.043	29.69 ± 2.22	7.50 ± 0.75	5.74 ± 5.25
	Aug-17	Monsoon	0.109 ± 0.027	31.62 ± 0.39	7.41 ± 0.40	4.23 ± 1.71
	Sep-17	Monsoon	0.105 ± 0.032	32.32 ± 1.15	8.10 ± 0.94	5.49 ± 2.19
	Oct-17	Monsoon	0.099 ± 0.030	29.22 ± 1.33	7.90 ± 0.83	9.44 ± 3.06
	Nov-17	Winter	0.103 ± 0.029	28.27 ± 0.83	8.19 ± 0.94	10.54 ± 3.86
	Dec-17	Winter	0.147 ± 0.035	23.73 ± 1.35	7.99 ± 0.36	7.76 ± 2.90
	Jan-18	Winter	0.158 ± 0.038	20.25 ± 0.66	8.46 ± 0.40	8.44 ± 3.18
	Feb-18	Winter	0.182 ± 0.024	27.66 ± 1.22	8.26 ± 0.39	6.50 ± 1.85
	Mar-18	Pre-monsoon	0.172 ± 0.023	28.99 ± 1.54	8.52 ± 0.43	7.69 ± 0.22
	Apr-18	Pre-monsoon	0.158 ± 0.043	26.25 ± 0.85	8.25 ± 0.35	5.75 ± 2.02
	May-18	Pre-monsoon	0.161 ± 0.040	26.15 ± 0.83	8.26 ± 0.34	7.22 ± 1.57
