# Supplementary material for: Seasonal dynamics and factors shaping microbiomes in freshwater finfish earthen aquaculture ponds in Bangladesh
Source: Environ Microbiome. 2025 Mar 31;20:38. doi: 10.1186/s40793-025-00687-5 (PMC11960027; doi:10.1186/s40793-025-00687-5)
Supplement: Supplementary file 4 — Supplementary Material 4: Additional file 4. Table S3. Sequencing profiles of the prokaryotes (16 S) and microeukaryotes (18 S) datasets. Data presented following the different types of filtering and sample removal where the reads were less than 2000. [file 40793_2025_687_MOESM4_ESM.xlsx]

## Sheet: Table S3
Measures	Prokaryotes (16S)			Microeukaryotes (18S)
	Overall	Pangasius pond	Tilapia pond	Overall	Pangasius pond	Tilapia pond
No. of samples	812	421	391	797	421	376
Total reads	10358751	4671008	5687743	7676770	3806513	3870257
No. of ASVs	10378	8091	8380	5210	3947	4463
Minimum reads/library	2001	2076	2001	2002	2002	2067
Median reads/library	10135	8932	11005	8520	8068	9114
Mean reads/library	12757	11095	14547	9632	9042	10293
Maximum reads/library	156489	156489	83792	76009	60811	76009
Phylum (16S) /Division (18S)	54	52	52	26	24	26
Family	609	577	566	314	292	305
Genus	1092	996	1004	534	473	498
