# Supplementary material for: Seasonal dynamics and factors shaping microbiomes in freshwater finfish earthen aquaculture ponds in Bangladesh
Source: Environ Microbiome. 2025 Mar 31;20:38. doi: 10.1186/s40793-025-00687-5 (PMC11960027; doi:10.1186/s40793-025-00687-5)
Supplement: Supplementary file 5 — Supplementary Material 5: Additional file 5. Table S4. Seasonal variation in the microbial communities in pangasius ponds based on a generalised linear model. Winter1: Jun-Oct, 2016, pre-monsoon1: Nov 2016-Feb 2017, monsoon1: Mar-May 2017, winter2: Jun-Oct 2017, pre-monsoon2: Nov 2017-Feb 2018, monsoon2: Nov 2016-Feb 2018. [file 40793_2025_687_MOESM5_ESM.xlsx]

## Sheet: Table S4
GLM summary	Prokaryotic community				Microeukaryotic community
Season	Estimate	SE	t value	p-value	Estimate	SE	t value	p-value
Intercept	1.56655	0.0139265	112.487	< 0.0001	1.21863	0.0326358	37.3403	< 0.0001
Winter1	0.0115943	0.0162912	0.711691	0.477056	0.0495097	0.0386771	1.28008	0.201233
Pre-monsoon1	0.0301296	0.0170976	1.76222	0.078769	0.0923644	0.0403605	2.28849	0.0226111
Monsoon2	0.0335791	0.0163145	2.05824	0.0401911	0.127811	0.0381104	3.35371	0.000870607
Winter2	-0.0142438	0.0169773	-0.83899	0.401958	0.0415088	0.0400642	1.03606	0.30078
Pre-monsoon2	0.0127497	0.0177529	0.718174	0.473054	0.0317959	0.0415474	0.765291	0.444533
Estimated Marginal Means
Season	EMmean	SE	lower.CL	upper.CL	EMmean	SE	lower.CL	upper.CL
Monsoon1	1.56655	0.0139265	1.53918	1.59393	1.21863	0.0326358	1.15448	1.28278
Winter1	1.57815	0.00845307	1.56153	1.59476	1.26814	0.0207563	1.22734	1.30894
Pre-monsoon1	1.59668	0.00991863	1.57719	1.61618	1.31099	0.023746	1.26432	1.35767
Monsoon2	1.60013	0.00849792	1.58343	1.61684	1.34644	0.0196801	1.30776	1.38513
Winter2	1.55231	0.0097098	1.53322	1.5714	1.26014	0.0232389	1.21446	1.30582
Pre-monsoon2	1.5793	0.0110099	1.55766	1.60094	1.25043	0.0257117	1.19988	1.30097
Pairwise comparison
Contrast	Estimate	SE	t.ratio	FDR	Estimate	SE	t.ratio	FDR
Monsoon1 - Winter1	-0.0115943	0.0162912	-0.711691	0.550449	-0.0495097	0.0386771	-1.28008	0.335389
Monsoon1 - Pre-monsoon1	-0.0301296	0.0170976	-1.76222	0.168791	-0.0923644	0.0403605	-2.28849	0.0678334
Monsoon1 - Monsoon2	-0.0335791	0.0163145	-2.05824	0.168358	-0.127811	0.0381104	-3.35371	0.0130591
Monsoon1 - Winter2	0.0142438	0.0169773	0.83899	0.548124	-0.0415088	0.0400642	-1.03606	0.410154
Monsoon1 - Pre-monsoon2	-0.0127497	0.0177529	-0.718174	0.550449	-0.0317959	0.0415474	-0.765291	0.555667
Winter1 - Pre-monsoon1	-0.0185353	0.013032	-1.42229	0.259488	-0.0428547	0.0315389	-1.35879	0.328033
Winter1 - Monsoon2	-0.0219848	0.0119862	-1.83418	0.168358	-0.0783015	0.028603	-2.73753	0.0242119
Winter1 - Winter2	0.025838	0.0128738	2.00703	0.168358	0.00800092	0.0311588	0.256778	0.797477
Winter1 - Pre-monsoon2	-0.00115539	0.0138806	-0.0832376	0.933703	0.0177138	0.0330442	0.536065	0.683309
Pre-monsoon1 - Monsoon2	-0.00344948	0.0130612	-0.264102	0.848392	-0.0354468	0.0308412	-1.14933	0.376621
Pre-monsoon1 - Winter2	0.0443734	0.0138802	3.19689	0.0112163	0.0508556	0.0332253	1.53063	0.271336
Pre-monsoon1 - Pre-monsoon2	0.01738	0.0148188	1.17283	0.362304	0.0605685	0.0349995	1.73055	0.210688
Monsoon2 - Winter2	0.0478229	0.0129033	3.70626	0.00358291	0.0863025	0.0304525	2.834	0.0241067
Monsoon2 - Pre-monsoon2	0.0208294	0.013908	1.49766	0.253091	0.0960154	0.032379	2.96536	0.0239836
Winter2 - Pre-monsoon2	-0.0269934	0.0146798	-1.83881	0.168358	0.00971292	0.0346575	0.280254	0.797477
