# Supplementary material for: Seasonal dynamics and factors shaping microbiomes in freshwater finfish earthen aquaculture ponds in Bangladesh
Source: Environ Microbiome. 2025 Mar 31;20:38. doi: 10.1186/s40793-025-00687-5 (PMC11960027; doi:10.1186/s40793-025-00687-5)
Supplement: Supplementary file 6 — Supplementary Material 6: Additional file 6. Table S5. Seasonal variation in the microbial communities in tilapia ponds based on a generalised linear model. Winter1: Jun-Oct, 2016, pre-monsoon1: Nov 2016-Feb 2017, monsoon1: Mar-May 2017, winter2: Jun-Oct 2017, pre-monsoon2: Nov 2017-Feb 2018, monsoon2: Nov 2016-Feb 2018. [file 40793_2025_687_MOESM6_ESM.xlsx]

## Sheet: Table S5
GLM summary	Prokaryotic community				Microeukaryotic community
Season	Estimate	SE	t value	p-value	Estimate	SE	t value	p-value
(Intercept)	1.52963	0.0121239	126.167	< 0.0001	1.20451	0.0373076	32.286	< 0.0001
Winter1	0.0654546	0.0138861	4.71367	< 0.0001	0.104384	0.0427855	2.4397	0.0151685
Pre-monsoon1	0.105023	0.0147265	7.1316	< 0.0001	0.0917891	0.0453163	2.02552	0.0435311
Monsoon2	0.0844472	0.0138017	6.11863	< 0.0001	0.160474	0.0426233	3.76495	0.00019369
Winter2	0.0445038	0.0145456	3.0596	0.00237149	0.0420724	0.0450839	0.933202	0.351324
Pre-monsoon2	0.116104	0.0156163	7.43483	< 0.0001	0.247245	0.0501306	4.93202	< 0.0001
Estimated Marginal Means
Season	EMmean	SE	lower.CL	upper.CL	EMmean	SE	lower.CL	upper.CL
Monsoon1	1.52963	0.0121239	1.5058	1.55347	1.20451	0.0373076	1.13115	1.27787
Winter1	1.59509	0.00677017	1.58178	1.6084	1.3089	0.0209461	1.26771	1.35009
Pre-monsoon1	1.63466	0.00835943	1.61822	1.65109	1.2963	0.0257236	1.24572	1.34689
Monsoon2	1.61408	0.0065952	1.60111	1.62705	1.36499	0.0206127	1.32446	1.40552
Winter2	1.57414	0.00803654	1.55834	1.58994	1.24659	0.025312	1.19681	1.29636
Pre-monsoon2	1.64574	0.00984272	1.62638	1.66509	1.45176	0.0334846	1.38591	1.5176
Pairwise comparison
Contrast	Estimate	SE	t.ratio	FDR	Estimate	SE	t.ratio	FDR
Monsoon1 - Winter1	-0.0654546	0.0138861	-4.71367	< 0.0001	-0.104384	0.0427855	-2.4397	0.0325039
Monsoon1 - Pre-monsoon1	-0.105023	0.0147265	-7.1316	< 0.0001	-0.0917891	0.0453163	-2.02552	0.0652966
Monsoon1 - Monsoon2	-0.0844472	0.0138017	-6.11863	< 0.0001	-0.160474	0.0426233	-3.76495	0.000848231
Monsoon1 - Winter2	-0.0445038	0.0145456	-3.0596	0.00355723	-0.0420724	0.0450839	-0.933202	0.376419
Monsoon1 - Pre-monsoon2	-0.116104	0.0156163	-7.43483	< 0.0001	-0.247245	0.0501306	-4.93202	< 0.0001
Winter1 - Pre-monsoon1	-0.0395688	0.0107571	-3.67838	0.000446857	0.0125946	0.0331729	0.379664	0.704413
Winter1 - Monsoon2	-0.0189926	0.00945156	-2.00947	0.0540959	-0.0560908	0.0293875	-1.90866	0.0733295
Winter1 - Winter2	0.0209508	0.0105082	1.99376	0.0540959	0.0623113	0.0328548	1.89657	0.0733295
Winter1 - Pre-monsoon2	-0.0506498	0.0119463	-4.23978	6.00938e-05	-0.142861	0.0394963	-3.61708	0.000848231
Pre-monsoon1 - Monsoon2	0.0205761	0.0106479	1.93242	0.0579012	-0.0686853	0.0329634	-2.08368	0.0631249
Pre-monsoon1 - Winter2	0.0605195	0.0115959	5.21902	< 0.0001	0.0497168	0.0360888	1.37762	0.195176
Pre-monsoon1 - Pre-monsoon2	-0.011081	0.0129135	-0.858093	0.391375	-0.155456	0.0422247	-3.68164	0.000848231
Monsoon2 - Winter2	0.0399434	0.0103963	3.84208	0.000267457	0.118402	0.0326432	3.62715	0.000848231
Monsoon2 - Pre-monsoon2	-0.0316571	0.011848	-2.67193	0.0107208	-0.0867707	0.0393205	-2.20675	0.0523967
Winter2 - Pre-monsoon2	-0.0716005	0.0127069	-5.63478	< 0.0001	-0.205173	0.0419752	-4.88795	< 0.0001
