# Supplementary material for: Seasonal dynamics and factors shaping microbiomes in freshwater finfish earthen aquaculture ponds in Bangladesh
Source: Environ Microbiome. 2025 Mar 31;20:38. doi: 10.1186/s40793-025-00687-5 (PMC11960027; doi:10.1186/s40793-025-00687-5)
Supplement: Supplementary file 7 — Supplementary Material 7: Additional file 7. Table S6. Mean relative abundance and pairwise comparison of bacterial phyla and families in different culture systems. Mean relative abundance (Mean RA), Standard deviation (SD), and Standard error of the mean (SEM) were calculated for the top 10 phyla and families for pangasius monoculture and polyculture systems; tilapia monoculture and polyculture system; and for pangasius and tilapia (only for those ponds where single species was maintained). Kruskal-Wallis tests were performed using the relative abundance of each phylum/family to compare the difference between groups, with relative abundance values calculated for each phylum/family within each sample. ns = not-significant, *: p-value < 0.05; **: p-value < 0.01; ***: p-value < 0.001; ****: p-value < 0.0001. [file 40793_2025_687_MOESM7_ESM.xlsx]

## Sheet: Table S6
Phylum	Mean RA	SD	SEM	Mean RA	SD	SEM	Pairwise comparison	Statistic	p-value	p-signif
	Pangasius-monoculture			Pangasius-polyculture
Planctomycetota	31.4156	7.60078	5.37456	35.4933	5.84078	4.13006	PM -PP	2.88445	0.00392095	**
Actinomycetota	13.7683	5.84677	4.13429	16.2901	5.02003	3.5497	PM -PP	2.54038	0.0110731	*
Pseudomonadota	13.466	4.74916	3.35817	13.1843	5.11553	3.61723	PM -PP	-0.616458	0.537592	ns
Bacillota	13.0956	8.42168	5.95502	5.46923	5.00903	3.54192	PM -PP	-5.5682	2.57389e-08	****
Verrucomicrobiota	8.56426	2.86949	2.02903	10.4483	2.83727	2.00625	PM -PP	4.07436	4.6141e-05	****
Bacteroidota	6.55702	2.1998	1.55549	6.06483	2.23546	1.58071	PM -PP	-1.1727	0.240914	ns
Cyanobacteria	2.75001	2.70046	1.90952	3.82059	2.38062	1.68335	PM -PP	3.15901	0.00158307	**
Chloroflexi	2.87247	1.42039	1.00437	1.96813	0.680658	0.481298	PM -PP	-3.80484	0.000141896	***
Bdellovibrionota	1.69257	0.792155	0.560138	1.94443	0.796311	0.563077	PM -PP	1.8121	0.0699706	ns
Bacteria Kingdom	1.51787	0.657266	0.464757	1.59889	0.570991	0.403752	PM -PP	0.799962	0.423733	ns
Others	4.3			3.72
Family
Pirellulaceae	18.0332	6.74216	4.76743	24.7002	3.85955	2.72911	PM-PP	5.48791	4.06708e-08	****
Clostridiaceae	8.67071	5.78228	4.08869	2.86116	2.84144	2.0092	PM-PP	-6.23627	4.48139e-10	****
Phycisphaeraceae	5.83192	2.93125	2.0727	4.15471	3.11962	2.20591	PM-PP	-3.60413	0.000313198	***
Sporichthyaceae	3.89095	2.40261	1.6989	6.70298	2.79959	1.97961	PM-PP	5.20262	1.96494e-07	****
Chthoniobacteraceae	3.60765	2.51672	1.77959	6.05329	2.69467	1.90542	PM-PP	5.41623	6.08678e-08	****
Isosphaeraceae	3.26861	2.04613	1.44683	2.28896	1.02683	0.726078	PM-PP	-2.84566	0.00443201	**
Peptostreptococcaceae	3.17645	2.31218	1.63496	1.25141	1.21908	0.862018	PM-PP	-5.06	4.19246e-07	****
Kapabacteriales Order	2.41729	1.46272	1.0343	1.93514	0.90142	0.6374	PM-PP	-1.67447	0.0940376	ns
PeM15 Order	2.30192	0.940578	0.665089	2.09135	0.704385	0.498075	PM-PP	-1.31517	0.188452	ns
MWH-UniP1 aquatic group	1.79903	1.22156	0.863776	1.51257	0.780706	0.552042	PM-PP	-1.04591	0.295601	ns
Ilumatobacteraceae	1.57467	0.989272	0.699521	2.13984	1.31111	0.927097	PM-PP	2.63787	0.00834297	**
Cyanobiaceae	1.56407	2.23165	1.57802	1.89521	1.35161	0.95573	PM-PP	1.53231	0.125447	ns
Others	43.86			42.41
Phylum	Tilapia-monoculture			Tilapia-polyculture
Planctomycetota	31.6337	9.54963	6.75261	27.6583	7.87672	5.56968	TM-TP	-3.79597	0.000147064	***
Actinomycetota	12.8276	6.20583	4.38819	17.4967	5.93578	4.19723	TM-TP	5.92246	3.17158e-09	****
Pseudomonadota	16.9254	4.67951	3.30891	15.5224	4.85821	3.43527	TM-TP	-2.61436	0.00893936	**
Verrucomicrobiota	10.6798	2.97729	2.10526	8.99091	2.16652	1.53196	TM-TP	-3.93596	8.2866e-05	****
Bacteroidota	7.9658	3.04011	2.14968	6.84957	2.33251	1.64933	TM-TP	-2.72347	0.00646005	**
Cyanobacteria	6.6458	4.50828	3.18783	8.95838	8.78219	6.20994	TM-TP	0.969579	0.332256	ns
Bacillota	4.6322	4.16783	2.9471	5.8964	4.82089	3.40888	TM-TP	2.4435	0.0145454	*
Chloroflexi	2.09714	1.05218	0.744004	2.14251	0.774109	0.547377	TM-TP	1.15485	0.248152	ns
Bdellovibrionota	1.4895	0.756306	0.534789	1.45216	0.624276	0.44143	TM-TP	-0.111162	0.911488	ns
Bacteria Kingdom	1.34741	0.976737	0.690657	1.43982	0.556367	0.393411	TM-TP	2.26853	0.0232971	*
Others	3.76			3.59
Family
Pirellulaceae	18.637	7.49348	5.29869	17.7777	7.65612	5.4137	TM-TP	-0.932525	0.351065	ns
Cyanobiaceae	4.581	3.79177	2.68119	6.42871	6.93942	4.90691	TM-TP	1.54272	0.122898	ns
Phycisphaeraceae	4.44417	2.58119	1.82518	3.56208	2.13203	1.50757	TM-TP	-3.16448	0.0015536	**
Sporichthyaceae	4.19401	2.41339	1.70653	6.87512	3.07615	2.17517	TM-TP	6.38601	1.70275e-10	****
Chthoniobacteraceae	3.81531	2.37566	1.67985	4.31225	1.89408	1.33931	TM-TP	2.02357	0.0430148	*
Isosphaeraceae	3.29948	2.76276	1.95357	1.73262	1.48432	1.04957	TM-TP	-4.33236	1.47519e-05	****
Pedosphaeraceae	2.29327	1.37365	0.971314	1.6805	0.94393	0.66746	TM-TP	-3.21383	0.00130977	**
Verrucomicrobiae Class	2.26438	2.84089	2.00881	1.05884	0.629567	0.445171	TM-TP	-4.57921	4.66729e-06	****
Clostridiaceae	2.2591	2.17532	1.53819	2.87659	2.39509	1.69359	TM-TP	2.46203	0.0138153	*
Comamonadaceae	2.16239	2.00941	1.42087	1.74138	1.61308	1.14062	TM-TP	-0.755132	0.45017	ns
Kapabacteriales Order	2.15506	1.32248	0.935132	1.94694	0.935074	0.661197	TM-TP	-0.399658	0.689408	ns
Peptostreptococcaceae	1.89412	1.86287	1.31725	2.1124	2.13341	1.50855	TM-TP	1.03084	0.302617	ns
Mycobacteriaceae	1.84211	1.667	1.17875	1.891	1.21633	0.860076	TM-TP	1.16851	0.242602	ns
PeM15 Order	1.60193	0.827911	0.585421	2.17549	1.20305	0.850684	TM-TP	3.54547	0.00039191	***
Others	44.56			44.56
Phylum	Pangasius			Tilapia
Planctomycetota	33.5134	9.66299	6.83277	29.3935	10.2585	7.25386	Pangasius-Tilapia	-4.54427	5.51252e-06	****
Pseudomonadota	15.3221	7.2598	5.13345	19.1051	5.7739	4.08276	Pangasius-Tilapia	9.22492	2.83778e-20	****
Actinomycetota	12.367	5.59719	3.95781	11.717	5.57961	3.94538	Pangasius-Tilapia	-2.00061	0.045434	*
Verrucomicrobiota	9.19481	3.37226	2.38455	12.2999	4.24055	2.99852	Pangasius-Tilapia	9.36325	7.73244e-21	****
Bacillota	9.05743	8.65568	6.12049	2.83725	3.36566	2.37988	Pangasius-Tilapia	-10.7636	5.11101e-27	****
Bacteroidota	6.62488	2.37895	1.68217	9.295	3.76513	2.66235	Pangasius-Tilapia	8.87739	6.84482e-19	****
Cyanobacteria	5.73088	8.20732	5.80345	8.1631	6.53853	4.62344	Pangasius-Tilapia	6.6563	2.80805e-11	****
Chloroflexi	2.46944	1.34494	0.951016	2.2316	1.37481	0.97214	Pangasius-Tilapia	-2.56264	0.0103881	*
Bdellovibrionota	1.66424	0.867091	0.613126	1.40617	0.796782	0.56341	Pangasius-Tilapia	-3.51436	0.000440821	***
Acidobacteriota	0.865397	0.644293	0.455584	0.608918	0.354662	0.250784	Pangasius-Tilapia	-6.04432	1.50038e-09	****
Others	3.19			2.94
Family
Pirellulaceae	23.1104	9.0005	6.36431	20.0791	9.50777	6.72301	Pangasius-Tilapia	-3.98954	6.62012e-05	****
Phycisphaeraceae	7.90049	4.36667	3.0877	5.20717	3.85967	2.7292	Pangasius-Tilapia	-7.61904	2.55565e-14	****
Clostridiaceae	7.47145	7.20734	5.09636	1.80413	2.17746	1.5397	Pangasius-Tilapia	-12.1015	1.03697e-33	****
Chthoniobacteraceae	5.2557	3.67477	2.59845	5.65333	3.48479	2.46412	Pangasius-Tilapia	2.32391	0.0201301	*
Sporichthyaceae	4.89739	3.07207	2.17228	5.06117	3.38224	2.39161	Pangasius-Tilapia	0.292169	0.770158	ns
Isosphaeraceae	4.49115	3.25875	2.30428	3.50301	3.04849	2.15561	Pangasius-Tilapia	-5.1077	3.26104e-07	****
Cyanobiaceae	4.45724	7.24883	5.1257	6.95354	6.65863	4.70836	Pangasius-Tilapia	6.4755	9.44976e-11	****
Peptostreptococcaceae	2.58212	2.76647	1.95619	1.23629	1.74688	1.23523	Pangasius-Tilapia	-6.66875	2.57985e-11	****
Pedosphaeraceae	2.24066	1.24626	0.88124	3.02107	1.95644	1.38341	Pangasius-Tilapia	4.14533	3.39326e-05	****
Rubinisphaeraceae	2.22512	2.66693	1.8858	2.76131	2.1174	1.49723	Pangasius-Tilapia	4.68905	2.74472e-06	****
Comamonadaceae	1.83273	4.6406	3.2814	2.9648	1.98508	1.40366	Pangasius-Tilapia	9.17581	4.4819e-20	****
Rhizobiales Incertae Sedis	1.07128	1.59421	1.12728	2.04627	1.12719	0.797042	Pangasius-Tilapia	12.6618	9.62807e-37	****
Others	32.46			39.71
