# Supplementary material for: Seasonal dynamics and factors shaping microbiomes in freshwater finfish earthen aquaculture ponds in Bangladesh
Source: Environ Microbiome. 2025 Mar 31;20:38. doi: 10.1186/s40793-025-00687-5 (PMC11960027; doi:10.1186/s40793-025-00687-5)
Supplement: Supplementary file 8 — Supplementary Material 8: Additional file 8. Table S7. Mean relative abundance and pairwise comparison of bacterial families across the different geographical locations. Mean relative abundance (Mean RA), Standard deviation (SD), and Standard error of the mean (SEM) were calculated at different upazila for pangasius and tilapia. Kruskal-Wallis test followed by the post hoc Dunn test was performed using the relative abundance of each family to compare the difference between groups, with relative abundance values calculated for each family within each sample. ns = not-significant, *: p-value < 0.05; **: p-value < 0.01; ***: p-value < 0.001; ****: p-value < 0.0001. [file 40793_2025_687_MOESM8_ESM.xlsx]

## Sheet: Table S7
Family	Jamalpur Sadar (JS)			Muktagacha (MG)			Tarakanda (TK)			Pairwise comparison	Statistic	p-adjusted (BH) value	p-adj signif
	Mean RA	SD	SEM	Mean RA	SD	SEM	Mean RA	SD	SEM
Pirellulaceae	20.2113	8.03525	4.63915	18.0923	7.34526	4.24079	13.6431	6.94433	4.00931	JS-MG	-3.10338	0.00191323	**
Pirellulaceae	20.2113	8.03525	4.63915	18.0923	7.34526	4.24079	13.6431	6.94433	4.00931	JS-TK	-8.69984	9.97083e-18	****
Pirellulaceae	20.2113	8.03525	4.63915	18.0923	7.34526	4.24079	13.6431	6.94433	4.00931	MG-TK	-6.45634	1.60894e-10	****
Cyanobiaceae	6.83791	6.78014	3.91452	3.45273	5.80214	3.34986	4.07642	4.50272	2.59964	JS-MG	-9.44364	1.08015e-20	****
Cyanobiaceae	6.83791	6.78014	3.91452	3.45273	5.80214	3.34986	4.07642	4.50272	2.59964	JS-TK	-4.65137	4.94598e-06	****
Cyanobiaceae	6.83791	6.78014	3.91452	3.45273	5.80214	3.34986	4.07642	4.50272	2.59964	MG-TK	3.28911	0.00100503	**
Sporichthyaceae	6.20771	5.52816	3.19169	4.03879	2.92465	1.68855	4.96253	3.08549	1.78141	JS-MG	-6.76707	3.94238e-11	****
Sporichthyaceae	6.20771	5.52816	3.19169	4.03879	2.92465	1.68855	4.96253	3.08549	1.78141	JS-TK	-2.32106	0.0202837	*
Sporichthyaceae	6.20771	5.52816	3.19169	4.03879	2.92465	1.68855	4.96253	3.08549	1.78141	MG-TK	3.37623	0.0011023	**
Chthoniobacteraceae	4.8906	2.60671	1.50498	4.07585	2.91701	1.68414	4.32613	2.80349	1.6186	JS-MG	-5.26005	4.32037e-07	****
Chthoniobacteraceae	4.8906	2.60671	1.50498	4.07585	2.91701	1.68414	4.32613	2.80349	1.6186	JS-TK	-2.74419	0.00909905	**
Chthoniobacteraceae	4.8906	2.60671	1.50498	4.07585	2.91701	1.68414	4.32613	2.80349	1.6186	MG-TK	1.61948	0.105345	ns
Phycisphaeraceae	4.36054	2.78347	1.60704	6.62518	3.92174	2.26422	3.51979	3.0567	1.76479	JS-MG	7.71577	1.80387e-14	****
Phycisphaeraceae	4.36054	2.78347	1.60704	6.62518	3.92174	2.26422	3.51979	3.0567	1.76479	JS-TK	-3.11083	0.00186562	**
Phycisphaeraceae	4.36054	2.78347	1.60704	6.62518	3.92174	2.26422	3.51979	3.0567	1.76479	MG-TK	-9.83833	2.30939e-22	****
Isosphaeraceae	2.52302	2.15621	1.24489	3.79026	2.7322	1.57744	2.17316	2.23774	1.29196	JS-MG	7.60933	4.1328e-14	****
Isosphaeraceae	2.52302	2.15621	1.24489	3.79026	2.7322	1.57744	2.17316	2.23774	1.29196	JS-TK	-2.60665	0.00914331	**
Isosphaeraceae	2.52302	2.15621	1.24489	3.79026	2.7322	1.57744	2.17316	2.23774	1.29196	MG-TK	-9.25418	6.47648e-20	****
Kapabacteriales Order	2.35311	1.41108	0.814685	2.48097	1.50909	0.871276	2.21954	1.85474	1.07083	JS-MG	1.19783	0.230982	ns
Kapabacteriales Order	2.35311	1.41108	0.814685	2.48097	1.50909	0.871276	2.21954	1.85474	1.07083	JS-TK	-2.1806	0.0438197	*
Kapabacteriales Order	2.35311	1.41108	0.814685	2.48097	1.50909	0.871276	2.21954	1.85474	1.07083	MG-TK	-3.31707	0.00272901	**
Pedosphaeraceae	1.95903	1.12456	0.649266	1.79056	0.996936	0.575581	2.29821	1.68807	0.974609	JS-MG	-1.64661	0.149458	ns
Pedosphaeraceae	1.95903	1.12456	0.649266	1.79056	0.996936	0.575581	2.29821	1.68807	0.974609	JS-TK	0.681226	0.495729	ns
Pedosphaeraceae	1.95903	1.12456	0.649266	1.79056	0.996936	0.575581	2.29821	1.68807	0.974609	MG-TK	2.13443	0.0984236	ns
Clostridiaceae	1.94514	2.13471	1.23248	5.82019	5.8004	3.34886	1.95128	2.1408	1.23599	JS-MG	9.81613	2.87862e-22	****
Clostridiaceae	1.94514	2.13471	1.23248	5.82019	5.8004	3.34886	1.95128	2.1408	1.23599	JS-TK	-0.159087	0.8736	ns
Clostridiaceae	1.94514	2.13471	1.23248	5.82019	5.8004	3.34886	1.95128	2.1408	1.23599	MG-TK	-8.5952	1.24677e-17	****
PeM15 Order	1.77483	0.853733	0.492903	2.10481	1.02629	0.59253	2.18477	1.23631	0.713782	JS-MG	4.31312	4.82906e-05	****
PeM15 Order	1.77483	0.853733	0.492903	2.10481	1.02629	0.59253	2.18477	1.23631	0.713782	JS-TK	3.6531	0.000388643	***
PeM15 Order	1.77483	0.853733	0.492903	2.10481	1.02629	0.59253	2.18477	1.23631	0.713782	MG-TK	0.127014	0.898929	ns
Comamonadaceae	1.73518	1.47127	0.849436	1.44672	2.98467	1.7232	2.63229	1.69147	0.976569	JS-MG	-4.38021	1.18565e-05	****
Comamonadaceae	1.73518	1.47127	0.849436	1.44672	2.98467	1.7232	2.63229	1.69147	0.976569	JS-TK	5.57246	3.76744e-08	****
Comamonadaceae	1.73518	1.47127	0.849436	1.44672	2.98467	1.7232	2.63229	1.69147	0.976569	MG-TK	9.59556	2.504e-21	****
Rubinisphaeraceae	1.62247	1.27082	0.733706	1.78179	2.11211	1.21942	2.39016	1.83451	1.05915	JS-MG	-1.1936	0.232633	ns
Rubinisphaeraceae	1.62247	1.27082	0.733706	1.78179	2.11211	1.21942	2.39016	1.83451	1.05915	JS-TK	4.39637	1.65116e-05	****
Rubinisphaeraceae	1.62247	1.27082	0.733706	1.78179	2.11211	1.21942	2.39016	1.83451	1.05915	MG-TK	5.61868	5.7727e-08	****
Peptostreptococcaceae	1.21072	1.45626	0.840772	1.98865	2.19661	1.26822	1.48155	2.04176	1.17881	JS-MG	4.34064	4.26203e-05	****
Peptostreptococcaceae	1.21072	1.45626	0.840772	1.98865	2.19661	1.26822	1.48155	2.04176	1.17881	JS-TK	0.264806	0.791159	ns
Peptostreptococcaceae	1.21072	1.45626	0.840772	1.98865	2.19661	1.26822	1.48155	2.04176	1.17881	MG-TK	-3.4905	0.000723176	***
Verrucomicrobiae Class	0.96598	0.610582	0.35252	1.11654	1.10082	0.635558	3.11989	3.35009	1.93418	JS-MG	0.47193	0.636977	ns
Verrucomicrobiae Class	0.96598	0.610582	0.35252	1.11654	1.10082	0.635558	3.11989	3.35009	1.93418	JS-TK	10.9687	8.10934e-28	****
Verrucomicrobiae Class	0.96598	0.610582	0.35252	1.11654	1.10082	0.635558	3.11989	3.35009	1.93418	MG-TK	11.0807	4.67135e-28	****
